# Supplementary material for: Atazanavir Is a Competitive Inhibitor of SARS-CoV-2 Mpro, Impairing Variants Replication In Vitro and In Vivo
Source: Pharmaceuticals (Basel). 2021 Dec 24;15(1):21. doi: 10.3390/ph15010021 (PMC8777605; doi:10.3390/ph15010021)
Supplement: Supplementary file 1 [file pharmaceuticals-15-00021-s001.zip]

Archive with 1 entries (1 files):
- pharmaceuticals-1508186-supplementary.pdf
